# Supplementary material for: Inferring cell diversity in single cell data using consortium-scale epigenetic data as a biological anchor for cell identity
Source: Nucleic Acids Res. 2023 May 1;51(11):e62. doi: 10.1093/nar/gkad307 (PMC10287941; doi:10.1093/nar/gkad307)
Supplement: gkad307_Supplemental_Files [file gkad307_supplemental_files.zip]

Archive with 2 entries (2 files):
- NAR Supplemental Table.xlsx
- Supplemental Information.pdf
